# Supplementary material for: Mental Health and Related Factors after the Great East Japan Earthquake and Tsunami
Source: PLoS One. 2014 Jul 24;9(7):e102497. doi: 10.1371/journal.pone.0102497 (PMC4109922; doi:10.1371/journal.pone.0102497)
Supplement: Appendix S2 — Age- and sex-specific numbers of participants, acceptance rates, and proportions of total population in Yamada town. (XLSX) [file pone.0102497.s002.xlsx]

## Sheet: Appendix 2
Appendix S2.
Age- and sex-specific numbers of participants, acceptance rates, and proportions of total population in Yamada town
	Total	Age groups (year)
		18-44	45-54	55-64	65-74	75 or older
Total participants
Number of total population in the study area as of Oct 1, 2011 (A)	14270	4068	1946	2991	2556	2709
Number of participants for health-checkup (B)	3436	649	461	972	1017	337
Number of study participants (C)	3214	618	438	908	942	308
Proportion of total population C/A (%)	22.5228	15.1917	22.5077	30.3577	36.8545	11.3695
Acceptance rate C/B (%)	93.539	95.2234	95.0108	93.4156	92.6254	91.3947
Male participants
Number of total population in the study area as of Oct 1, 2011 (A)	6697	2103	991	1446	1168	989
Number of participants for health-checkup (B)	1416	242	171	394	451	158
Number of study participants (C)	1304	229	160	359	413	143
Proportion of total population C/A (%)	19.4714	10.8892	16.1453	24.8271	35.3596	14.459
Acceptance rate C/B (%)	92.0904	94.6281	93.5673	91.1168	91.5743	90.5063
Female participants
Number of total population in the study area as of Oct 1, 2011 (A)	7573	1965	955	1545	1388	1720
Number of participants for health-checkup (B)	2020	407	290	578	566	179
Number of study participants (C)	1910	389	278	549	529	165
Proportion of total population C/A (%)	25.2212	19.7964	29.1099	35.534	38.1124	9.59302
Acceptance rate C/B (%)	94.5545	95.5774	95.8621	94.9827	93.4629	92.1788
Data are expressed as numbers or percentages.
