# Supplementary material for: Mental Health and Related Factors after the Great East Japan Earthquake and Tsunami
Source: PLoS One. 2014 Jul 24;9(7):e102497. doi: 10.1371/journal.pone.0102497 (PMC4109922; doi:10.1371/journal.pone.0102497)
Supplement: Appendix S3 — Age- and sex-specific numbers of participants, acceptance rates, and proportions of total population in Otsuchi town. (XLSX) [file pone.0102497.s003.xlsx]

## Sheet: Appendix 3
Appendix S3.
Age- and sex-specific numbers of participants, acceptance rates, and proportions of total population in Otsuchi town
	Total	Age groups (year)
		18-44	45-54	55-64	65-74	75 or older
Total participants
Number of total population in the study area as of Oct 1, 2011 (A)	10788	2867	1688	2330	1870	2033
Number of participants for health-checkup (B)	2172	327	232	542	668	403
Number of study participants (C)	2085	324	226	523	634	378
Proportion of total population C/A (%)	19.327	11.301	13.3886	22.4464	33.9037	18.5932
Acceptance rate C/B (%)	95.9945	99.0826	97.4138	96.4945	94.9102	93.7965
Male participants
Number of total population in the study area as of Oct 1, 2011 (A)	4970	1456	805	1142	834	733
Number of participants for health-checkup (B)	823	111	74	168	294	176
Number of study participants (C)	789	111	73	164	276	165
Proportion of total population C/A (%)	15.8753	7.62363	9.06832	14.3608	33.0935	22.5102
Acceptance rate C/B (%)	95.8688	100	98.6486	97.619	93.8776	93.75
Female participants
Number of total population in the study area as of Oct 1, 2011 (A)	5818	1411	883	1188	1036	1300
Number of participants for health-checkup (B)	1349	216	158	374	374	227
Number of study participants (C)	1296	213	153	359	358	213
Proportion of total population C/A (%)	22.2757	15.0957	17.3273	30.2189	34.556	16.3846
Acceptance rate C/B (%)	96.0712	98.6111	96.8354	95.9893	95.7219	93.8326
Data are expressed as numbers or percentages.
