# Supplementary material for: Mental Health and Related Factors after the Great East Japan Earthquake and Tsunami
Source: PLoS One. 2014 Jul 24;9(7):e102497. doi: 10.1371/journal.pone.0102497 (PMC4109922; doi:10.1371/journal.pone.0102497)
Supplement: Appendix S4 — Age- and sex-specific numbers of participants, acceptance rates, and proportions of total population in Rikuzentakata city. (XLSX) [file pone.0102497.s004.xlsx]

## Sheet: Appendix 4
Appendix S4.
Age- and sex-specific numbers of participants, acceptance rates, and proportions of total population in Rikuzentakata city
	Total	Age groups (year)
		18-44	45-54	55-64	65-74	75 or older
Total participants
Number of total population in the study area as of Oct 1, 2011 (A)	17228	4473	2494	3346	3064	3851
Number of participants for health-checkup (B)	4953	727	514	1137	1524	1051
Number of study participants (C)	4899	727	513	1126	1507	1026
Proportion of total population C/A (%)	28.4363	16.2531	20.5694	33.6521	49.1841	26.6424
Acceptance rate C/B (%)	98.9098	100	99.8054	99.0325	98.8845	97.6213
Male participants
Number of total population in the study area as of Oct 1, 2011 (A)	7886	2285	1213	1551	1379	1458
Number of participants for health-checkup (B)	1912	248	176	403	614	471
Number of study participants (C)	1885	248	176	396	607	458
Proportion of total population C/A (%)	23.9031	10.8534	14.5095	25.5319	44.0174	31.4129
Acceptance rate C/B (%)	98.5879	100	100	98.263	98.8599	97.2399
Female participants
Number of total population in the study area as of Oct 1, 2011 (A)	9342	2188	1281	1795	1685	2393
Number of participants for health-checkup (B)	3041	479	338	734	910	580
Number of study participants (C)	3014	479	337	730	900	568
Proportion of total population C/A (%)	32.2629	21.8921	26.3076	40.6685	53.4125	23.7359
Acceptance rate C/B (%)	99.1121	100	99.7041	99.455	98.9011	97.931
Data are expressed as numbers or percentages.
